# Supplementary material for: Hydrogel Beads of Amidoximated Starch and Chitosan as Efficient Sorbents for Inorganic and Organic Compounds
Source: Gels. 2022 Aug 30;8(9):549. doi: 10.3390/gels8090549 (PMC9498570; doi:10.3390/gels8090549)
Supplement: Supplementary file 1 [file gels-08-00549-s001.zip]

Archive with 1 entries (1 files):
- gels-1889013-supplementary.pdf
